# Supplementary material for: Characterisation of cell-scale signalling by the core planar polarity pathway during Drosophila wing development
Source: eLife. 2025 Dec 5;14:RP107947. doi: 10.7554/eLife.107947 (PMC12680375; doi:10.7554/eLife.107947)
Supplement: Figure 1—figure supplement 1—source data 1. [file elife-107947-fig1-figsupp1-data1.zip]

Archive with 6 entries (5 files):
- Figure 1-figure supplement 1-source data 1/
- __MACOSX/._Figure 1-figure supplement 1-source data 1
- Figure 1-figure supplement 1-source data 1/Fz-mKate2-sfGFP induction Actin.tif
- __MACOSX/Figure 1-figure supplement 1-source data 1/._Fz-mKate2-sfGFP induction Actin.tif
- Figure 1-figure supplement 1-source data 1/Fz-mKate2-sfGFP induction Fz.tif
- __MACOSX/Figure 1-figure supplement 1-source data 1/._Fz-mKate2-sfGFP induction Fz.tif
