# Supplementary material for: Characterisation of cell-scale signalling by the core planar polarity pathway during Drosophila wing development
Source: eLife. 2025 Dec 5;14:RP107947. doi: 10.7554/eLife.107947 (PMC12680375; doi:10.7554/eLife.107947)
Supplement: Figure 1—figure supplement 1—source data 2. [file elife-107947-fig1-figsupp1-data2.zip]

Archive with 4 entries (3 files):
- Figure 1-figure supplement 1-source data 2/
- __MACOSX/._Figure 1-figure supplement 1-source data 2
- Figure 1-figure supplement 1-source data 2/Fz-mKate2-sfGFP induction Fz-Actin.tif
- __MACOSX/Figure 1-figure supplement 1-source data 2/._Fz-mKate2-sfGFP induction Fz-Actin.tif
