# Supplementary material for: Characterisation of cell-scale signalling by the core planar polarity pathway during Drosophila wing development
Source: eLife. 2025 Dec 5;14:RP107947. doi: 10.7554/eLife.107947 (PMC12680375; doi:10.7554/eLife.107947)
Supplement: Figure 3—figure supplement 1—source data 1. [file elife-107947-fig3-figsupp1-data1.zip]

Archive with 14 entries (13 files):
- Figure 3-figure supplement 1-source data 2/
- __MACOSX/._Figure 3-figure supplement 1-source data 2
- Figure 3-figure supplement 1-source data 2/170125 wt vs fmiE59 het Tub 10sec.tif
- __MACOSX/Figure 3-figure supplement 1-source data 2/._170125 wt vs fmiE59 het Tub 10sec.tif
- Figure 3-figure supplement 1-source data 2/D EGFP-Dgo vs wt GFP-Tub.tif
- __MACOSX/Figure 3-figure supplement 1-source data 2/._D EGFP-Dgo vs wt GFP-Tub.tif
- Figure 3-figure supplement 1-source data 2/B wt vs fmiE59 het Fmi-Tub.tif
- __MACOSX/Figure 3-figure supplement 1-source data 2/._B wt vs fmiE59 het Fmi-Tub.tif
- Figure 3-figure supplement 1-source data 2/A wt vs pksple13 het Pk-Tub.tif
- __MACOSX/Figure 3-figure supplement 1-source data 2/._A wt vs pksple13 het Pk-Tub.tif
- Figure 3-figure supplement 1-source data 2/160125 wt vs fmiE59 het Fmi 5min.tif
- __MACOSX/Figure 3-figure supplement 1-source data 2/._160125 wt vs fmiE59 het Fmi 5min.tif
- Figure 3-figure supplement 1-source data 2/C EGFP-Dgo vs EGFP-dgo_dgo GFP-Tub.tif
- __MACOSX/Figure 3-figure supplement 1-source data 2/._C EGFP-Dgo vs EGFP-dgo_dgo GFP-Tub.tif
