# Supplementary material for: Characterisation of cell-scale signalling by the core planar polarity pathway during Drosophila wing development
Source: eLife. 2025 Dec 5;14:RP107947. doi: 10.7554/eLife.107947 (PMC12680375; doi:10.7554/eLife.107947)
Supplement: Figure 3—figure supplement 1—source data 2. [file elife-107947-fig3-figsupp1-data2.zip]

Archive with 18 entries (17 files):
- Figure 3-figure supplement 1-source data 1/
- __MACOSX/._Figure 3-figure supplement 1-source data 1
- Figure 3-figure supplement 1-source data 1/D EGFP-Dgo vs wt Tub.tif
- __MACOSX/Figure 3-figure supplement 1-source data 1/._D EGFP-Dgo vs wt Tub.tif
- Figure 3-figure supplement 1-source data 1/B wt vs fmiE59 het Tub.tif
- __MACOSX/Figure 3-figure supplement 1-source data 1/._B wt vs fmiE59 het Tub.tif
- Figure 3-figure supplement 1-source data 1/A wt vs pksple13 het Tub.tif
- __MACOSX/Figure 3-figure supplement 1-source data 1/._A wt vs pksple13 het Tub.tif
- Figure 3-figure supplement 1-source data 1/C EGFP-Dgo vs EGFP-dgo_dgo Tub.tif
- __MACOSX/Figure 3-figure supplement 1-source data 1/._C EGFP-Dgo vs EGFP-dgo_dgo Tub.tif
- Figure 3-figure supplement 1-source data 1/B wt vs fmiE59 het Fmi.tif
- __MACOSX/Figure 3-figure supplement 1-source data 1/._B wt vs fmiE59 het Fmi.tif
- Figure 3-figure supplement 1-source data 1/D EGFP-Dgo vs wt GFP.tif
- __MACOSX/Figure 3-figure supplement 1-source data 1/._D EGFP-Dgo vs wt GFP.tif
- Figure 3-figure supplement 1-source data 1/A wt vs pksple13 het Pk.tif
- __MACOSX/Figure 3-figure supplement 1-source data 1/._A wt vs pksple13 het Pk.tif
- Figure 3-figure supplement 1-source data 1/C EGFP-Dgo vs EGFP-dgo_dgo GFP.tif
- __MACOSX/Figure 3-figure supplement 1-source data 1/._C EGFP-Dgo vs EGFP-dgo_dgo GFP.tif
